# Supplementary material for: S100A alarmins and thymic stromal lymphopoietin (TSLP) regulation in severe asthma following bronchial thermoplasty
Source: Respir Res. 2023 Nov 23;24:294. doi: 10.1186/s12931-023-02604-1 (PMC10668474; doi:10.1186/s12931-023-02604-1)
Supplement: Supplementary file 2 — Additional file 2: Table S3. Down and up regulated genes in BECs post-BT. [file 12931_2023_2604_MOESM2_ESM.xlsx]

## Sheet: Down in Post-treatment
ID	Gene Symbol	Description	Before treatment Avg (log2)	Post-treatment Avg (log2)	Fold Change	P-val
TC0100015862.hg.1	S100A7	S100 calcium binding protein A7	13.39	8.1	-39.32	0.0025
TC1700006709.hg.1	XAF1	XIAP associated factor 1	10.58	6.02	-23.5	0.0304
TC1100012137.hg.1	MMP13	matrix metallopeptidase 13	9.89	6.54	-10.15	0.0237
TC2100007205.hg.1	MX2	MX dynamin-like GTPase 2	6.67	3.35	-9.97	0.0253
TC0100015855.hg.1	PGLYRP4	peptidoglycan recognition protein 4	9.76	6.47	-9.83	0.0044
TC0700008190.hg.1	CD36	CD36 molecule (thrombospondin receptor)	8.66	5.53	-8.76	0.0322
TC1100011032.hg.1	CYB561A3	cytochrome b561 family, member A3	14.14	11.04	-8.6	0.0004
TC1800009308.hg.1	SERPINB3	serpin peptidase inhibitor, clade B (ovalbumin), member 3	15.64	12.57	-8.42	0.0145
TC1700010036.hg.1	ALDH3A1	aldehyde dehydrogenase 3 family, member A1	13.67	10.61	-8.36	0.0271
TC0700009230.hg.1	AKR1B10	aldo-keto reductase family 1, member B10 (aldose reductase)	12.05	9.01	-8.23	0.0166
TC0700009231.hg.1	AKR1B15	aldo-keto reductase family 1, member B15	13.05	10.14	-7.49	0.0154
TC1900008885.hg.1	NLRP2	NLR family, pyrin domain containing 2	7.76	4.89	-7.34	0.0321
TC0900012220.hg.1	CDKN2B	cyclin-dependent kinase inhibitor 2B (p15, inhibits CDK4)	9.76	7	-6.8	0.002
TC1200012708.hg.1	OAS1	2-5-oligoadenylate synthetase 1	10.85	8.08	-6.8	0.0405
TC0900012219.hg.1	CDKN2A	cyclin-dependent kinase inhibitor 2A	11.57	8.84	-6.62	0.0155
TC0X00006480.hg.1	XG; XGY2	Xg blood group; Xg pseudogene, Y-linked 2	9.17	6.46	-6.54	0.0004
TC1900012012.hg.1	KLK9	kallikrein related peptidase 9	8.82	6.16	-6.29	0.024
TC0700011797.hg.1	SAMD9L	sterile alpha motif domain containing 9-like	10.01	7.42	-6.03	0.0354
TC0300010714.hg.1	TRANK1	tetratricopeptide repeat and ankyrin repeat containing 1	7.92	5.33	-6	0.0008
TC1400009421.hg.1	GPX2	glutathione peroxidase 2	14.44	11.85	-5.99	0.008
TC0700008011.hg.1	NCF1	neutrophil cytosolic factor 1	8.14	5.57	-5.94	0.0002
TC1200009964.hg.1	MANSC1	MANSC domain containing 1	11.63	9.08	-5.86	0.0207
TC0100010035.hg.1	S100A7A	S100 calcium binding protein A7A	7.64	5.16	-5.58	0.0137
TC1000008397.hg.1	IFIT3	interferon-induced protein with tetratricopeptide repeats 3	8.88	6.4	-5.58	0.0451
TC1100012957.hg.1	TRIM22	tripartite motif containing 22	9.93	7.46	-5.55	0.0011
TC0100015856.hg.1	S100A12	S100 calcium binding protein A12	12.26	9.86	-5.29	0.0205
TC1900009594.hg.1	ZNF812P	zinc finger protein 812, pseudogene	8.34	6.04	-4.94	0.0011
TC0100015854.hg.1	PGLYRP3	peptidoglycan recognition protein 3	8.82	6.54	-4.86	0.0179
TC1900010765.hg.1	CEACAM7	carcinoembryonic antigen-related cell adhesion molecule 7	5.06	2.86	-4.58	0.0315
TC0100014276.hg.1	DHCR24	24-dehydrocholesterol reductase	12.52	10.33	-4.57	0.0048
TC0200016553.hg.1	DAPL1; OR7E89P	death associated protein like 1; olfactory receptor, family 7, subfamily E, member 89 pseudogene	7.15	4.97	-4.53	0.0257
TC0800009429.hg.1	DEFB1	defensin, beta 1	7.69	5.52	-4.51	0.0009
TC0200008945.hg.1	IL36G	interleukin 36, gamma	11.23	9.1	-4.4	0.0351
TC1800009307.hg.1	SERPINB4	serpin peptidase inhibitor, clade B (ovalbumin), member 4	15.29	13.16	-4.36	0.0165
TC0100011770.hg.1	EPHX1	epoxide hydrolase 1, microsomal (xenobiotic)	13.7	11.58	-4.32	0.007
TC0100006818.hg.1	PGD	phosphogluconate dehydrogenase	11.15	9.06	-4.26	0.01
TC1000006624.hg.1	CALML3	calmodulin-like 3	9.95	7.87	-4.24	0.0299
TC1400008382.hg.1	TNFAIP2	tumor necrosis factor, alpha-induced protein 2	8.92	6.85	-4.19	0.011
TC0300006956.hg.1	GPD1L	glycerol-3-phosphate dehydrogenase 1-like	7.35	5.29	-4.15	0.0004
TC1900011758.hg.1	APOE	apolipoprotein E	10.43	8.39	-4.09	0.0193
TC1600007997.hg.1	CCL22	chemokine (C-C motif) ligand 22	6.5	4.48	-4.06	0.0048
TC0700008023.hg.1	GATSL2	GATS protein-like 2	9.12	7.14	-3.95	0.0101
TC1100011514.hg.1	DHCR7	7-dehydrocholesterol reductase	10.42	8.45	-3.91	0.0001
TC1100008477.hg.1	DGAT2	diacylglycerol O-acyltransferase 2	10.37	8.41	-3.89	0.0008
TC1100011602.hg.1	UCP2	uncoupling protein 2 (mitochondrial, proton carrier)	9.2	7.26	-3.83	0.0041
TC1200012592.hg.1	C1S	complement component 1, s subcomponent	6.86	4.93	-3.81	0.037
TC2200009337.hg.1	GATSL3	GATS protein-like 3	10.01	8.09	-3.79	0.0481
TC0500012247.hg.1	CD14	CD14 molecule	9.26	7.35	-3.76	0.0032
TC0400009029.hg.1	FHDC1	FH2 domain containing 1	10.79	8.89	-3.75	0.0082
TC2200008630.hg.1	TST	thiosulfate sulfurtransferase (rhodanese)	8.05	6.16	-3.73	0.0109
TC0100015851.hg.1	SPRR2E	small proline-rich protein 2E	11.37	9.49	-3.67	0.0152
TC0300011081.hg.1	UBA7; MIR5193	ubiquitin-like modifier activating enzyme 7; microRNA 5193	7.96	6.11	-3.63	0.0246
TC1600008139.hg.1	CES4A	carboxylesterase 4A	6.48	4.62	-3.63	0.0288
TC0700008252.hg.1	CROT	carnitine O-octanoyltransferase	11.76	9.92	-3.6	0.002
TC0700011982.hg.1	GATS	GATS, stromal antigen 3 opposite strand	8.39	6.55	-3.56	0.0106
TC0700011796.hg.1	SAMD9	sterile alpha motif domain containing 9	13.4	11.57	-3.56	0.0263
TC2000007479.hg.1	PI3	peptidase inhibitor 3, skin-derived	17.71	15.89	-3.54	0.0331
TC1100009228.hg.1	UPK2	uroplakin 2	8.33	6.51	-3.51	0.0099
TC1600009074.hg.1	MSRB1	methionine sulfoxide reductase B1	11.9	10.11	-3.44	0.0017
TC0500012467.hg.1	ARSI	arylsulfatase family, member I	7.75	5.99	-3.41	0.0016
TC0100015858.hg.1	S100A8	S100 calcium binding protein A8	17.69	15.93	-3.4	0.0001
TC0X00011211.hg.1	G6PD	glucose-6-phosphate dehydrogenase	12.53	10.77	-3.39	0.0023
TC0100010855.hg.1	NPL	N-acetylneuraminate pyruvate lyase (dihydrodipicolinate synthase)	5.92	4.17	-3.36	0.0049
TC2100008568.hg.1	TMPRSS2	transmembrane protease, serine 2	5.43	3.69	-3.35	0.0168
TC1900009155.hg.1	GAMT	guanidinoacetate N-methyltransferase	8.88	7.14	-3.35	0.0289
TC0600014086.hg.1	ZNF391	zinc finger protein 391	7	5.29	-3.27	0.0366
TSUnmapped00000049.hg.1	PADI3	peptidyl arginine deiminase, type III	6.94	5.24	-3.26	0.0142
TC0700007262.hg.1	POU6F2	POU class 6 homeobox 2	6.09	4.38	-3.26	0.0199
TC0400007783.hg.1	AMTN	amelotin	5.89	4.19	-3.26	0.0373
TC0300013146.hg.1	TNFSF10	tumor necrosis factor (ligand) superfamily, member 10	15.72	14.02	-3.23	0.0036
TC0700011508.hg.1	LIMK1	Memczak2013 ANTISENSE, CDS, coding, INTERNAL best transcript NM_001204426	8.96	7.27	-3.23	0.0317
TC0500012294.hg.1	PCDH1	protocadherin 1	11.6	9.95	-3.15	0.017
TC0100013949.hg.1	SLC6A9	solute carrier family 6 (neurotransmitter transporter, glycine), member 9	10.7	9.04	-3.15	0.0172
TC1700010959.hg.1	OSBPL7	oxysterol binding protein-like 7	6.75	5.12	-3.09	0.0157
TC1900006537.hg.1	REEP6	receptor accessory protein 6	10.73	9.11	-3.08	0.0024
TC0100015850.hg.1	SPRR2B	small proline-rich protein 2B	13.33	11.7	-3.08	0.0044
TC0100010032.hg.1	S100A9	S100 calcium binding protein A9	17.23	15.61	-3.07	0.0003
TC0600011252.hg.1	ZSCAN31	zinc finger and SCAN domain containing 31	7.31	5.69	-3.07	0.0047
TC0100008975.hg.1	GBP6	guanylate binding protein family, member 6	12.24	10.63	-3.07	0.0254
TC1600010732.hg.1	NQO1	NAD(P)H dehydrogenase, quinone 1	12.17	10.57	-3.05	0.0254
TC0100015852.hg.1	SPRR2F	small proline-rich protein 2F	7.71	6.11	-3.03	0.0009
TC1700010676.hg.1	KRT15; MIR6510	keratin 15, type I; microRNA 6510	13.5	11.9	-3.03	0.0222
TC0600014110.hg.1	PSMB9	proteasome subunit beta 9	10.06	8.48	-3	0.0115
TC1400009353.hg.1	SIX4	SIX homeobox 4	7.83	6.24	-3	0.0461
TC0100008084.hg.1	CCDC24	coiled-coil domain containing 24	7.86	6.28	-3	0.047
TC0400009543.hg.1	TLR3	toll-like receptor 3	9.56	7.98	-2.98	0.0019
TC0100018417.hg.1	ALDH4A1	aldehyde dehydrogenase 4 family, member A1	9.32	7.75	-2.98	0.0162
TC0900012054.hg.1	NRARP	NOTCH-regulated ankyrin repeat protein	8.74	7.17	-2.97	0.0243
TC0200014772.hg.1	IFIH1	interferon induced, with helicase C domain 1	9.32	7.76	-2.96	0.0092
TC1500006967.hg.1	GCHFR	GTP cyclohydrolase I feedback regulator	7.52	5.96	-2.96	0.0489
TC1000012577.hg.1	LIPA	lipase A, lysosomal acid, cholesterol esterase	10.86	9.3	-2.95	0.043
TC1500009130.hg.1	RHOV	ras homolog family member V	9.14	7.58	-2.94	0.018
TC1400008981.hg.1	FOXA1	forkhead box A1	11.22	9.67	-2.94	0.0363
TC0600014106.hg.1	CFB	complement factor B	9.37	7.82	-2.93	0.0253
TC0700012684.hg.1	AKR1B1	aldo-keto reductase family 1, member B1 (aldose reductase)	13.78	12.23	-2.91	0.0006
TC1200011002.hg.1	LRIG3	leucine-rich repeats and immunoglobulin-like domains 3	11.42	9.88	-2.9	0.0036
TC0100009535.hg.1	MAB21L3	mab-21-like 3 (C. elegans)	4.86	3.34	-2.87	0.0405
TC0100014852.hg.1	GBP1	guanylate binding protein 1, interferon-inducible	7.28	5.78	-2.83	0.0083
TC0900012201.hg.1	KIAA2026	KIAA2026	4.63	3.14	-2.82	0.0024
TC0200014672.hg.1	NR4A2	nuclear receptor subfamily 4, group A, member 2	8.07	6.58	-2.81	0.014
TC1000007954.hg.1	SLC29A3	solute carrier family 29 (equilibrative nucleoside transporter), member 3	9.06	7.56	-2.81	0.0191
TC1200010640.hg.1	NCKAP5L	NCK-associated protein 5-like	6.17	4.67	-2.81	0.031
TC0800009266.hg.1	MFSD3	major facilitator superfamily domain containing 3	8.34	6.85	-2.81	0.0482
TC0100006620.hg.1	TP73	tumor protein p73	8.47	6.98	-2.8	0.0306
TC0600012434.hg.1	ME1	malic enzyme 1, NADP(+)-dependent, cytosolic	9.69	8.22	-2.77	0.0046
TC0600013228.hg.1	SLC2A12	solute carrier family 2 (facilitated glucose transporter), member 12	7.17	5.7	-2.76	0.01
TC0600007302.hg.1	BTN2A2	butyrophilin, subfamily 2, member A2	9.27	7.81	-2.76	0.0181
TC0100018451.hg.1	GBP2	guanylate binding protein 2, interferon-inducible	8.13	6.67	-2.75	0.0131
TC0800011601.hg.1	SAMD12	sterile alpha motif domain containing 12	5.92	4.45	-2.75	0.0259
TC0900009860.hg.1	AQP3	aquaporin 3 (Gill blood group)	15.43	13.98	-2.74	0.0145
TC0100018492.hg.1	SPRR2A	small proline-rich protein 2A	15.13	13.67	-2.73	0.0093
TC0200007908.hg.1	ANTXR1	anthrax toxin receptor 1	12.36	10.92	-2.72	0.0268
TC0200015242.hg.1	STAT1	signal transducer and activator of transcription 1	12.16	10.71	-2.72	0.0429
TC0700010334.hg.1	AGMO	alkylglycerol monooxygenase	6.49	5.07	-2.67	0.0038
TC2000009522.hg.1	CYP24A1	cytochrome P450, family 24, subfamily A, polypeptide 1	7.43	6.01	-2.67	0.0248
TC1100010897.hg.1	UBE2L6	ubiquitin-conjugating enzyme E2L 6	13.05	11.65	-2.65	0.0415
TC2100007852.hg.1	RWDD2B	RWD domain containing 2B	8.25	6.85	-2.63	0.0052
TC0700007993.hg.1	CLDN4	claudin 4	14.18	12.79	-2.62	0.0383
TC1700006946.hg.1	HS3ST3B1	heparan sulfate (glucosamine) 3-O-sulfotransferase 3B1	7.24	5.86	-2.6	0.0229
TC0200014764.hg.1	DPP4	dipeptidyl-peptidase 4	6.51	5.14	-2.59	0.0022
TC0200013916.hg.1	IL1B	interleukin 1 beta	16.11	14.74	-2.58	0.029
TC0100007406.hg.1	LDLRAP1	low density lipoprotein receptor adaptor protein 1	12.14	10.77	-2.57	0.0251
TC1700009809.hg.1	HS3ST3A1	heparan sulfate (glucosamine) 3-O-sulfotransferase 3A1	7.35	6	-2.55	0.0045
TC2000009968.hg.1	SIRPB2	signal-regulatory protein beta 2	6.03	4.67	-2.55	0.005
TC0600013757.hg.1	SOD2	superoxide dismutase 2, mitochondrial	11.46	10.12	-2.53	0.0081
TC0200015578.hg.1	IDH1	isocitrate dehydrogenase 1 (NADP+)	10.5	9.16	-2.53	0.0195
TC1100007801.hg.1	TMEM138	transmembrane protein 138	13.66	12.32	-2.53	0.0398
TC0900007115.hg.1	GLIPR2	GLI pathogenesis-related 2	6.82	5.49	-2.51	0.0122
TC1700006786.hg.1	ALOX15B	arachidonate 15-lipoxygenase, type B	13.75	12.42	-2.51	0.0265
TC1000012428.hg.1	AKR1C3	aldo-keto reductase family 1, member C3	13.09	11.77	-2.5	0.0223
TC1900010947.hg.1	EML2; MIR330	echinoderm microtubule associated protein like 2; microRNA 330	8.22	6.91	-2.49	0.0212
TC0200007471.hg.1	RHOQ	ras homolog family member Q	9.45	8.13	-2.48	0.0032
TC0300013896.hg.1	MFSD1	major facilitator superfamily domain containing 1	11.67	10.36	-2.48	0.0214
TC0100015847.hg.1	SPRR2D	small proline-rich protein 2D	14.83	13.51	-2.48	0.0443
TC0900010825.hg.1	NINJ1	ninjurin 1	11.48	10.18	-2.47	0.0231
TC0400012970.hg.1	SETD7	SET domain containing (lysine methyltransferase) 7	4.56	3.28	-2.44	0.0175
TC1600009066.hg.1	HAGH	hydroxyacylglutathione hydrolase	9.78	8.49	-2.44	0.0192
TC0200009537.hg.1	KYNU	kynureninase	11.36	10.08	-2.43	0.0055
TC1900009808.hg.1	ADGRL1	adhesion G protein-coupled receptor L1	5.77	4.49	-2.43	0.0185
TC1700011657.hg.1	CDC42EP4	CDC42 effector protein (Rho GTPase binding) 4	11.09	9.82	-2.42	0.0098
TC0300008912.hg.1	PCCB	propionyl-CoA carboxylase beta subunit	8.57	7.29	-2.42	0.0173
TC1100007899.hg.1	RARRES3	retinoic acid receptor responder (tazarotene induced) 3	7.85	6.58	-2.42	0.0446
TC1800009029.hg.1	CYB5A	cytochrome b5 type A (microsomal)	10.87	9.61	-2.41	0.0019
TC0800007110.hg.1	EPHX2	epoxide hydrolase 2, cytoplasmic	6.16	4.9	-2.4	0.0088
TC1500006977.hg.1	VPS18	VPS18 CORVET/HOPS core subunit	9.89	8.63	-2.4	0.0114
TC0100010586.hg.1	FMO4	flavin containing monooxygenase 4	4.83	3.57	-2.4	0.0201
TC0700011780.hg.1	PEX1	peroxisomal biogenesis factor 1	7.74	6.48	-2.39	0.0239
TC1600009042.hg.1	CLCN7	chloride channel, voltage-sensitive 7	8.91	7.65	-2.39	0.0472
TC1700007890.hg.1	ATP6V0A1; MIR5010	ATPase, H+ transporting, lysosomal V0 subunit a1; microRNA 5010	13	11.75	-2.38	0.0015
TC0100015593.hg.1	ANKRD35	ankyrin repeat domain 35	5.05	3.8	-2.38	0.0169
TC1600010498.hg.1	SLC38A7	solute carrier family 38, member 7	5.95	4.7	-2.38	0.0211
TC1000007698.hg.1	CISD1	CDGSH iron sulfur domain 1	10.16	8.91	-2.38	0.0383
TC2000007202.hg.1	ACSS2	acyl-CoA synthetase short-chain family member 2	7.68	6.44	-2.35	0.0411
TC0100015784.hg.1	SELENBP1	selenium binding protein 1	6.29	5.06	-2.34	0.0178
TC1700012362.hg.1	TRIM16	tripartite motif containing 16	8.48	7.25	-2.34	0.0241
TC0600013300.hg.1	IFNGR1	interferon gamma receptor 1	12.11	10.89	-2.33	0.0155
TC0500012567.hg.1	FAXDC2	fatty acid hydroxylase domain containing 2	10.96	9.74	-2.33	0.0219
TC0100015271.hg.1	OVGP1	oviductal glycoprotein 1	4.59	3.38	-2.33	0.0295
TC1200007406.hg.1	IRAK4	interleukin 1 receptor associated kinase 4	7.47	6.24	-2.33	0.0329
TC0500009264.hg.1	ADRA1B	adrenoceptor alpha 1B	4.64	3.43	-2.32	0.0408
TC1600009246.hg.1	ROGDI	rogdi homolog	11.58	10.37	-2.31	0.0431
TC0200007048.hg.1	MAPRE3	microtubule-associated protein, RP/EB family, member 3	8.54	7.33	-2.3	0.0092
TC1700007189.hg.1	ALDH3A2	aldehyde dehydrogenase 3 family, member A2	13.49	12.28	-2.3	0.0293
TC1000012427.hg.1	AKR1C1	aldo-keto reductase family 1, member C1	14.31	13.1	-2.3	0.0475
TC0400008083.hg.1	DSPP	dentin sialophosphoprotein	4.49	3.29	-2.29	0.0288
TC2200009257.hg.1	TCN2	transcobalamin II	7.75	6.56	-2.28	0.0133
TC1200008795.hg.1	ACACB	acetyl-CoA carboxylase beta	4.01	2.83	-2.25	0.0044
TC1900007363.hg.1	MAST3	microtubule associated serine/threonine kinase 3	6.17	4.99	-2.25	0.0103
TC1700012281.hg.1	EPN3	epsin 3	11.66	10.49	-2.25	0.0202
TC2200009285.hg.1	PRR5-ARHGAP8	PRR5-ARHGAP8 readthrough	10.18	9	-2.25	0.0395
TC0200015556.hg.1	FZD5	frizzled class receptor 5	6.86	5.71	-2.23	0.0177
TC0900008148.hg.1	TDRD7	tudor domain containing 7	8.21	7.07	-2.21	0.0241
TC1200010459.hg.1	PRICKLE1	prickle homolog 1	4.8	3.66	-2.2	0.0022
TC0100016656.hg.1	NCF2	neutrophil cytosolic factor 2	8.34	7.2	-2.2	0.0127
TC1200008116.hg.1	MDM2	MDM2 proto-oncogene, E3 ubiquitin protein ligase	11.55	10.42	-2.19	0.0278
TC0700008072.hg.1	RHBDD2	rhomboid domain containing 2	11.64	10.52	-2.18	0.0168
TC0100009907.hg.1	TARS2; MIR6878	threonyl-tRNA synthetase 2, mitochondrial (putative); microRNA 6878	8.72	7.6	-2.17	0.0104
TC0100012477.hg.1	ANKRD65	ankyrin repeat domain 65	5.76	4.65	-2.17	0.0182
TC1600009062.hg.1	NME3	NME/NM23 nucleoside diphosphate kinase 3	6.56	5.45	-2.17	0.0496
TC0900011669.hg.1	SH3GLB2	SH3-domain GRB2-like endophilin B2	11.17	10.06	-2.16	0.0117
TC1900007502.hg.1	ZNF85	zinc finger protein 85	7.82	6.7	-2.16	0.0407
TC0400012854.hg.1	TMEM144	transmembrane protein 144	6.66	5.55	-2.15	0.0127
TC0500010835.hg.1	PLK2	polo-like kinase 2	12.76	11.66	-2.15	0.0143
TC2200008186.hg.1	CHCHD10	coiled-coil-helix-coiled-coil-helix domain containing 10	10.44	9.34	-2.14	0.0093
TC1400007562.hg.1	SRSF5	serine/arginine-rich splicing factor 5	14.84	13.74	-2.14	0.014
TC1100013222.hg.1	CARD16	caspase recruitment domain family, member 16	8.23	7.13	-2.14	0.039
TC1700010707.hg.1	DHX58	DEXH (Asp-Glu-X-His) box polypeptide 58	7.47	6.38	-2.13	0.0101
TC0900011259.hg.1	HDHD3	haloacid dehalogenase-like hydrolase domain containing 3	8.86	7.77	-2.13	0.0146
TC0100014855.hg.1	GBP4	guanylate binding protein 4	6.63	5.55	-2.13	0.0391
TC0200010445.hg.1	CASP10	caspase 10	6.23	5.15	-2.12	0.0036
TC0800012087.hg.1	LYNX1	Ly6/neurotoxin 1	9.68	8.6	-2.12	0.0054
TC0500012514.hg.1	FAT2	FAT atypical cadherin 2	13.03	11.95	-2.12	0.013
TC1900007270.hg.1	KLF2	Kruppel-like factor 2	5.75	4.67	-2.12	0.0215
TC1100013221.hg.1	CASP1	caspase 1	7.49	6.41	-2.11	0.0298
TC0X00009762.hg.1	HSD17B10	hydroxysteroid (17-beta) dehydrogenase 10	9.1	8.04	-2.1	0.0092
TC0100010815.hg.1	MR1	major histocompatibility complex, class I-related	10.93	9.86	-2.1	0.025
TC0300006961.hg.1	CMTM8	CKLF-like MARVEL transmembrane domain containing 8	5.52	4.46	-2.09	0.0034
TC0X00008512.hg.1	SMIM10L2A	small integral membrane protein 10 like 2A	4.12	3.06	-2.09	0.0138
TC2000006694.hg.1	SLX4IP	SLX4 interacting protein	8.83	7.76	-2.09	0.0177
TC0600011953.hg.1	PLA2G7	phospholipase A2, group VII (platelet-activating factor acetylhydrolase, plasma)	6.46	5.39	-2.09	0.0187
TC0400009747.hg.1	TMEM129	transmembrane protein 129, E3 ubiquitin protein ligase	7.14	6.09	-2.08	0.0061
TC1300008892.hg.1	LPAR6	lysophosphatidic acid receptor 6	9.01	7.95	-2.08	0.0449
TC1900011819.hg.1	ZNF211	zinc finger protein 211	8.46	7.41	-2.07	0.0137
TC1000007956.hg.1	SLC29A3	Transcript Identified by AceView, Entrez Gene ID(s) 55315	4.26	3.21	-2.07	0.0138
TC0100007876.hg.1	RRAGC	Memczak2013 ANTISENSE, coding, INTERNAL, intronic best transcript NM_022157	4.41	3.36	-2.07	0.0355
TC0500012394.hg.1	C5orf46	chromosome 5 open reading frame 46	3.68	2.64	-2.06	0.0284
TC0300006520.hg.1	LMCD1; LINC00312	LIM and cysteine-rich domains 1; long intergenic non-protein coding RNA 312	6.03	4.98	-2.06	0.0295
TC1400010791.hg.1	SLC25A29	solute carrier family 25 (mitochondrial carnitine/acylcarnitine carrier), member 29	5.88	4.84	-2.06	0.033
TC0300012790.hg.1	TMEM183B	transmembrane protein 183B	9.32	8.27	-2.06	0.0389
TC1900007123.hg.1	LYL1	Memczak2013 ANTISENSE, coding, INTERNAL, UTR5 best transcript NM_005583	5.92	4.89	-2.05	0.0112
TC1500008309.hg.1	ZNF774	zinc finger protein 774	7.26	6.22	-2.05	0.026
TC1600011290.hg.1	VPS9D1	VPS9 domain containing 1	9.14	8.11	-2.05	0.0453
TC0X00010408.hg.1	TCEAL5	transcription elongation factor A (SII)-like 5	4.66	3.63	-2.04	0.0084
TC1500009672.hg.1	C2CD4B	C2 calcium-dependent domain containing 4B	4.21	3.18	-2.04	0.015
TC0100009354.hg.1	CYB561D1	cytochrome b561 family, member D1	5.65	4.62	-2.04	0.0279
TC1100012954.hg.1	TRIM6	tripartite motif containing 6	8.06	7.04	-2.03	0.0107
TC0600007301.hg.1	BTN3A2	butyrophilin, subfamily 3, member A2	10	8.98	-2.03	0.0449
TC2200009362.hg.1	TYMP; SCO2	thymidine phosphorylase; SCO2 cytochrome c oxidase assembly protein	8.11	7.1	-2.02	0.0133
TC1800008287.hg.1	ANKRD29	ankyrin repeat domain 29	8.35	7.33	-2.02	0.0193
TC0600011843.hg.1	TBCC	tubulin folding cofactor C	7.97	6.96	-2.01	0.0222
TC0900008491.hg.1	RGS3	regulator of G-protein signaling 3	7.27	6.27	-2.01	0.0291
TC0500009478.hg.1	RPL26L1	ribosomal protein L26-like 1	9.5	8.5	-2.01	0.0439

## Sheet: UP in post-treatment
ID	Gene Symbol	Description	Before-treatment Avg (log2)	Post-treatment Avg (log2)	Fold Change	P-val
TC0700010965.hg.1	IGFBP3	insulin like growth factor binding protein 3	13.01	16.82	14.03	0.0323
TC0100016115.hg.1	SLAMF9	SLAM family member 9	6.78	10.44	12.64	0.002
TC2000008023.hg.1	SLCO4A1	solute carrier organic anion transporter family, member 4A1	5.44	8.46	8.1	0.0081
TC1000011114.hg.1	KCNMA1	potassium channel, calcium activated large conductance subfamily M alpha, member 1	7.2	9.91	6.57	0.0014
TC0200012031.hg.1	HADHA	Transcript Identified by AceView, Entrez Gene ID(s) 3030	3.34	5.97	6.19	0.045
TC0300006477.hg.1	ITPR1	inositol 1,4,5-trisphosphate receptor, type 1	8.09	10.45	5.12	0.0026
TC2200007069.hg.1	OSBP2	oxysterol binding protein 2	4.96	7.28	5.01	0.006
TC1900006892.hg.1	ANGPTL4	angiopoietin like 4	10.25	12.56	4.98	0.0069
TC1500007615.hg.1	MAP2K1	Transcript Identified by AceView, Entrez Gene ID(s) 5604	2.8	5.04	4.71	0.001
TC0800009919.hg.1	GNRH1	gonadotropin releasing hormone 1	3.97	6.17	4.61	0.0039
TC0900010570.hg.1	FRMD3	FERM domain containing 3	4.88	7.06	4.52	0.0015
TC1200012792.hg.1	KRT81	keratin 81, type II	5.3	7.43	4.38	0.0302
TC0700009508.hg.1	TCAF2	TRPM8 channel-associated factor 2	5.65	7.76	4.32	0.0156
TC0100010926.hg.1	OCLM	Transcript Identified by AceView, Entrez Gene ID(s) 10896	3.68	5.76	4.25	0.0071
TC1900008369.hg.1	HIF3A	hypoxia inducible factor 3, alpha subunit	5.2	7.28	4.24	0.0111
TC1400009705.hg.1	PGF	placental growth factor	12.23	14.3	4.2	0.0087
TC1200009800.hg.1	SLC2A3	solute carrier family 2 (facilitated glucose transporter), member 3	9.34	11.41	4.2	0.0119
TC0100008102.hg.1	KIF2C	Jeck2013 ALT_DONOR, coding, INTERNAL, intronic best transcript NM_006845	2.78	4.85	4.2	0.001
TSUnmapped00000529.hg.1	FMN1	formin 1	2.91	4.94	4.08	0.0407
TC2000008515.hg.1	SNX5	Jeck2013 ALT_DONOR, coding, INTERNAL, intronic best transcript NM_152227	4.51	6.48	3.92	0.0171
TC0600009606.hg.1	ARFGEF3	ARFGEF family member 3	4.55	6.51	3.87	0.001
TC0300007842.hg.1	EBLN2	endogenous Bornavirus-like nucleoprotein 2	3.87	5.78	3.74	0.0131
TC1000012016.hg.1	TIAL1	Transcript Identified by AceView, Entrez Gene ID(s) 7073	3.42	5.3	3.68	0.0483
TC2000006444.hg.1	TRIB3	tribbles pseudokinase 3	5.63	7.5	3.65	0.0165
TC0800010926.hg.1	PAG1	phosphoprotein membrane anchor with glycosphingolipid microdomains 1	6.82	8.67	3.62	0.0309
TC0900007094.hg.1	CA9	carbonic anhydrase IX	11.67	13.51	3.6	0.0078
TC1400006548.hg.1	RNASE7	ribonuclease, RNase A family, 7	8	9.85	3.6	0.0154
TC1400010730.hg.1	EGLN3	egl-9 family hypoxia-inducible factor 3	11.24	13.07	3.57	0.0087
TC1100006517.hg.1	SYT8	synaptotagmin VIII	5.39	7.22	3.57	0.0107
TC0600013273.hg.1	BCLAF1	Memczak2013 ALT_DONOR, coding, INTERNAL, intronic best transcript NM_014739	5.93	7.76	3.56	0.0106
TC0100014910.hg.1	TGFBR3	transforming growth factor beta receptor III	3.8	5.62	3.54	0.0363
TC1600007210.hg.1	HS3ST2	heparan sulfate (glucosamine) 3-O-sulfotransferase 2	5.29	7.1	3.49	0.0134
TC1700010701.hg.1	DNAJC7	DnaJ (Hsp40) homolog, subfamily C, member 7	3.73	5.52	3.46	0.0465
TC1000006652.hg.1	PFKFB3	6-phosphofructo-2-kinase/fructose-2,6-biphosphatase 3	11.72	13.48	3.39	0.001
TC0200009978.hg.1	PDK1	pyruvate dehydrogenase kinase, isozyme 1	9.63	11.38	3.35	0.0013
TC0800012280.hg.1	PDLIM2	PDZ and LIM domain 2 (mystique)	8.82	10.55	3.31	0.0049
TC0400008380.hg.1	CCDC109B	coiled-coil domain containing 109B	9.77	11.49	3.3	0.0171
TC0200013332.hg.1	PLGLB1	Transcript Identified by AceView, Entrez Gene ID(s) 285074; 5343	4.48	6.21	3.3	0.0396
TC1000008046.hg.1	FUT11	fucosyltransferase 11 (alpha (1,3) fucosyltransferase)	10.66	12.37	3.28	0.0338
TC0X00008794.hg.1	SLC6A8	solute carrier family 6 (neurotransmitter transporter), member 8	15.4	17.11	3.27	0.0021
TC0200011188.hg.1	AGAP1	ArfGAP with GTPase domain, ankyrin repeat and PH domain 1	8.2	9.9	3.23	0.0133
TC1500007739.hg.1	THSD4	thrombospondin type 1 domain containing 4	7.53	9.22	3.23	0.0008
TC2200006638.hg.1	DGCR8	Zhang2013 ALT_ACCEPTOR, ALT_DONOR, coding, INTERNAL, intronic best transcript NM_022720	3.92	5.61	3.23	0.0228
TC1500008995.hg.1	GOLGA8B	golgin A8 family, member B	8.47	10.16	3.21	0.0285
TC1900009685.hg.1	ZNF627	Memczak2013 ANTISENSE, CDS, coding, INTERNAL best transcript NM_145295	4.19	5.86	3.19	0.0155
TC0500012870.hg.1	STC2	stanniocalcin 2	7.28	8.94	3.16	0.0067
TC0400009068.hg.1	LRAT	lecithin retinol acyltransferase (phosphatidylcholine--retinol O-acyltransferase)	7.04	8.66	3.06	0.0027
TC0100018339.hg.1	MDM4	MDM4, p53 regulator	7.43	9.04	3.05	0.021
TC1700011364.hg.1	BRIP1	BRCA1 interacting protein C-terminal helicase 1	5.33	6.94	3.05	0.0118
TC0800012006.hg.1	PTK2	Transcript Identified by AceView, Entrez Gene ID(s) 5747	3.21	4.82	3.04	0.0241
TC1600011351.hg.1	CARHSP1	Jeck2013 ANTISENSE, CDS, coding, INTERNAL, OVCODE, OVEXON best transcript NM_001042476	5.77	7.37	3.03	0.0357
TC0100018499.hg.1	MUC1	mucin 1, cell surface associated	9.86	11.46	3.02	0.0484
TC0300011314.hg.1	C3orf67	chromosome 3 open reading frame 67	7.51	9.1	3.01	0.0083
TC1300006594.hg.1	TNFRSF19	tumor necrosis factor receptor superfamily, member 19	4.16	5.73	2.97	0.0042
TC1200006515.hg.1	TEAD4	TEA domain family member 4	4.79	6.36	2.96	0.0188
TC1500008988.hg.1	GOLGA8A; GOLGA8B	golgin A8 family, member A; golgin A8 family, member B	8.23	9.79	2.95	0.0474
TC1200010284.hg.1	DENND5B	DENN/MADD domain containing 5B	4.24	5.8	2.94	0.0128
TC0600008931.hg.1	GRIK2	glutamate receptor, ionotropic, kainate 2	4.98	6.52	2.91	0.0265
TC2000007177.hg.1	RALY	Jeck2013 ALT_DONOR, coding, INTERNAL, intronic best transcript NM_016732	3.82	5.36	2.91	0.0245
TC0300012718.hg.1	PLOD2	procollagen-lysine, 2-oxoglutarate 5-dioxygenase 2	13.86	15.37	2.86	0.0217
TC0100017974.hg.1	CEP170	centrosomal protein 170kDa	9.2	10.72	2.86	0.0424
TC1500009606.hg.1	MYO1E	Transcript Identified by AceView, Entrez Gene ID(s) 4643	3.36	4.87	2.85	0.0437
TC0700008246.hg.1	DMTF1	cyclin D binding myb-like transcription factor 1	9.55	11.05	2.83	0.0299
TC0200014738.hg.1	RBMS1	Memczak2013 ALT_ACCEPTOR, ALT_DONOR, coding, INTERNAL, intronic best transcript NM_016836	4.27	5.77	2.81	0.0318
TC0900009202.hg.1	GPSM1	G-protein signaling modulator 1	3.44	4.91	2.79	0.0431
TC2000009242.hg.1	WFDC3	WAP four-disulfide core domain 3	5.02	6.49	2.77	0.0104
TC0800012395.hg.1	ZNF395	zinc finger protein 395	9.87	11.32	2.74	0.0408
TC0100012460.hg.1	UBE2J2	Transcript Identified by AceView, Entrez Gene ID(s) 118424	3.71	5.16	2.74	0.0219
TC1200010899.hg.1	MYL6	Memczak2013 ANTISENSE, coding, INTERNAL, intronic best transcript NM_079423	4.27	5.7	2.69	0.0031
TC1700011547.hg.1	C17orf58	chromosome 17 open reading frame 58	3.93	5.36	2.69	0.025
TC0100018431.hg.1	SFPQ	splicing factor proline/glutamine-rich	7.22	8.65	2.68	0.0135
TC1700010371.hg.1	ASIC2	acid sensing ion channel 2	3.45	4.87	2.67	0.0362
TC0500010540.hg.1	LIFR	leukemia inhibitory factor receptor alpha	3.29	4.7	2.66	0.0316
TC1000011596.hg.1	DNMBP	dynamin binding protein	9.76	11.15	2.62	0.0306
TC1200011313.hg.1	NAP1L1	Memczak2013 ALT_ACCEPTOR, ALT_DONOR, coding, INTERNAL, intronic best transcript NM_139207	3.97	5.36	2.62	0.0008
TC0X00007709.hg.1	PGK1	phosphoglycerate kinase 1	13.99	15.38	2.61	0.0099
TC0300006758.hg.1	PLCL2; MIR3714	phospholipase C-like 2; microRNA 3714	4.09	5.47	2.61	0.0289
TC0X00008747.hg.1	GABRQ	gamma-aminobutyric acid (GABA) A receptor, theta	2.9	4.28	2.61	0.0198
TC1000006891.hg.1	VIM	vimentin	14.11	15.48	2.59	0.0291
TC0800009872.hg.1	TNFRSF10D	tumor necrosis factor receptor superfamily, member 10d, decoy with truncated death domain	8.91	10.29	2.59	0.0111
TC0700010035.hg.1	MAD1L1	MAD1 mitotic arrest deficient-like 1 (yeast)	6.65	8.02	2.57	0.0074
TC2100006976.hg.1	ITSN1	intersectin 1	9.14	10.49	2.56	0.0429
TC0700012798.hg.1	KDM7A	lysine (K)-specific demethylase 7A	8.54	9.89	2.55	0.0056
TC0600008655.hg.1	TPBG	trophoblast glycoprotein	12.01	13.36	2.54	0.0084
TC0800010163.hg.1	FGFR1	fibroblast growth factor receptor 1	2.46	3.8	2.53	0.0065
TC1300008010.hg.1	COL4A2	collagen, type IV, alpha 2	9.16	10.5	2.52	0.033
TC0500007365.hg.1	PELO; ITGA1	pelota homolog (Drosophila); integrin alpha 1	7.68	9.01	2.52	0.0162
TC1100012775.hg.1	ETS1	v-ets avian erythroblastosis virus E26 oncogene homolog 1	9.76	11.09	2.51	0.0297
TC0X00008080.hg.1	VSIG1	V-set and immunoglobulin domain containing 1	8.5	9.83	2.51	0.0125
TC1100011485.hg.1	SHANK2	SH3 and multiple ankyrin repeat domains 2	6.95	8.28	2.51	0.0009
TC0600007677.hg.1	HLA-DPB1	major histocompatibility complex, class II, DP beta 1	4.29	5.61	2.5	0.0005
TC2200008257.hg.1	LRP5L	LDL receptor related protein 5 like	3.61	4.93	2.49	0.0245
TC1700007319.hg.1	WSB1	WD repeat and SOCS box containing 1	10.24	11.56	2.48	0.0412
TC0800012233.hg.1	ZNF251	zinc finger protein 251	6.19	7.49	2.47	0.0275
TC0400012487.hg.1	VEGFC	vascular endothelial growth factor C	12.44	13.72	2.43	0.0185
TC0X00008790.hg.1	DUSP9	dual specificity phosphatase 9	6.81	8.09	2.43	0.0208
TC0400008641.hg.1	FAT4	FAT atypical cadherin 4	6.78	8.06	2.43	0.0473
TC0200008663.hg.1	IL1R2	interleukin 1 receptor, type II	5.69	6.97	2.43	0.039
TC1900009201.hg.1	MKNK2	MAP kinase interacting serine/threonine kinase 2	13.91	15.18	2.42	0.0478
TC1300009907.hg.1	DCUN1D2	DCN1, defective in cullin neddylation 1, domain containing 2	4.06	5.32	2.41	0.0428
TC0300013636.hg.1	ACAP2; ACAP2-IT1; AC090018.3	Transcript Identified by AceView, Entrez Gene ID(s) 23527; ACAP2 intronic transcript 1 (non-protein coding) [Source:HGNC Symbol;Acc:HGNC:41426]; novel transcript; ACAP2 intronic transcript 1 [Source:HGNC Symbol;Acc:HGNC:41426]	3.75	5.02	2.4	0.0375
TC0100013189.hg.1	KIF17	kinesin family member 17	3.09	4.35	2.4	0.0074
TC1600009183.hg.1	ZNF200	Transcript Identified by AceView, Entrez Gene ID(s) 7752	2.46	3.73	2.4	0.0383
TC1200007120.hg.1	RASSF8	Ras association (RalGDS/AF-6) domain family (N-terminal) member 8	7.05	8.31	2.39	0.0439
TC1200012641.hg.1	RDH5	retinol dehydrogenase 5 (11-cis/9-cis)	3.16	4.41	2.38	0.0096
TC1400010071.hg.1	CLMN	calmin (calponin-like, transmembrane)	6.49	7.74	2.37	0.0119
TC1500009429.hg.1	DMXL2	Dmx-like 2	7.68	8.92	2.36	0.0255
TC1700010856.hg.1	C1QL1	complement component 1, q subcomponent-like 1	5.97	7.21	2.36	0.0043
TC2000010009.hg.1	BLCAP	bladder cancer associated protein	5.18	6.42	2.36	0.0028
TC0200010330.hg.1	SLC39A10	Transcript Identified by AceView, Entrez Gene ID(s) 57181	3.44	4.68	2.36	0.0427
TC0100015115.hg.1	AMY1B; AMY1A	amylase, alpha 1B (salivary); amylase, alpha 1A (salivary)	4.12	5.35	2.35	0.0389
TC0600014370.hg.1	RPS6KA2	ribosomal protein S6 kinase, 90kDa, polypeptide 2	6.36	7.58	2.34	0.0162
TC0500012153.hg.1	FAM13B	family with sequence similarity 13, member B	6.37	7.59	2.33	0.0243
TC1700006523.hg.1	SERPINF2	serpin peptidase inhibitor, clade F (alpha-2 antiplasmin, pigment epithelium derived factor), member 2	4.96	6.18	2.33	0.01
TC2200006577.hg.1	DGCR5; DGCR9	DiGeorge syndrome critical region gene 5 (non-protein coding); DiGeorge syndrome critical region gene 9 (non-protein coding)	4.53	5.75	2.33	0.0198
TC1300008487.hg.1	SLC7A1	solute carrier family 7 (cationic amino acid transporter, y+ system), member 1	10.35	11.56	2.32	0.0384
TC1800008743.hg.1	CCDC68	coiled-coil domain containing 68	6.7	7.92	2.32	0.014
TC0700006484.hg.1	GPR146	G protein-coupled receptor 146	4.14	5.35	2.32	0.019
TC1200011474.hg.1	ATP2B1	ATPase, Ca++ transporting, plasma membrane 1	7.81	9.02	2.31	0.0425
TC0600013431.hg.1	PLAGL1; HYMAI	pleiomorphic adenoma gene-like 1; hydatidiform mole associated and imprinted (non-protein coding)	7.63	8.83	2.31	0.006
TC1900011774.hg.1	EMP3	epithelial membrane protein 3	13.89	15.09	2.3	0.0236
TC0300012143.hg.1	LRRC58	leucine rich repeat containing 58	7.76	8.96	2.3	0.0186
TSUnmapped00000053.hg.1	RPL7A	ribosomal protein L7a	6.89	8.09	2.3	0.0314
TC0100018403.hg.1	ERRFI1	ERBB receptor feedback inhibitor 1	16.56	17.76	2.29	0.0028
TC0900008716.hg.1	NEK6	NIMA-related kinase 6	8.66	9.86	2.29	0.0045
TC1100007995.hg.1	CDCA5	Memczak2013 ANTISENSE, CDS, coding, INTERNAL, UTR3 best transcript NM_080668	4.3	5.49	2.28	0.0409
TC0500009886.hg.1	IRX4	iroquois homeobox 4	4.11	5.3	2.28	0.0267
TC1200011327.hg.1	CSRP2	cysteine and glycine-rich protein 2	9.82	11	2.27	0.0371
TC1300007250.hg.1	HNRNPA1L2	heterogeneous nuclear ribonucleoprotein A1-like 2	6.09	7.28	2.27	0.0262
TC1300006966.hg.1	WBP4	Transcript Identified by AceView, Entrez Gene ID(s) 11193	4.99	6.17	2.26	0.0097
TC0600007792.hg.1	PPARD	peroxisome proliferator-activated receptor delta	13.84	15.01	2.25	0.0123
TC0800012256.hg.1	CLN8	ceroid-lipofuscinosis, neuronal 8	6.82	7.99	2.25	0.026
TC0800006623.hg.1	DEFB103A	defensin, beta 103A	5.06	6.23	2.25	0.0208
TC0800012362.hg.1	KHDRBS3	KH domain containing, RNA binding, signal transduction associated 3	4.05	5.23	2.25	0.0122
TSUnmapped00000450.hg.1	RPS6KA1	ribosomal protein S6 kinase, 90kDa, polypeptide 1	2.91	4.08	2.25	0.0468
TC1700007045.hg.1	MPRIP	myosin phosphatase Rho interacting protein	4.05	5.22	2.24	0.0021
TC2000009247.hg.1	SPATA25	spermatogenesis associated 25	3.82	4.99	2.24	0.001
TC2100007821.hg.1	ADAMTS1	ADAM metallopeptidase with thrombospondin type 1 motif 1	10.54	11.69	2.23	0.0355
TC0900011148.hg.1	CTNNAL1	catenin (cadherin-associated protein), alpha-like 1	8.21	9.36	2.22	0.0135
TC1900009866.hg.1	AKAP8	A kinase (PRKA) anchor protein 8	7.86	9.02	2.22	0.01
TC1400007514.hg.1	RAD51B	Jeck2013 ALT_ACCEPTOR, ALT_DONOR, coding, INTERNAL, intronic best transcript NM_133509	6.42	7.58	2.22	0.0108
TC1600011355.hg.1	NPIPA1	nuclear pore complex interacting protein family, member A1	10.02	11.16	2.2	0.0081
TC1200010601.hg.1	FKBP11; ARF3	FK506 binding protein 11; ADP-ribosylation factor 3	7.49	8.62	2.2	0.0426
TC0400006742.hg.1	SH3TC1	SH3 domain and tetratricopeptide repeats 1	7.18	8.32	2.2	0.0349
TC1600009916.hg.1	NPIPB11	nuclear pore complex interacting protein family, member B11	11.5	12.63	2.19	0.0453
TC0300008198.hg.1	ZPLD1	zona pellucida-like domain containing 1	3.5	4.63	2.19	0.0026
TC1700009566.hg.1	NLRP1	NLR family, pyrin domain containing 1	9.38	10.5	2.18	0.0175
TC0700013361.hg.1	ZNF713	zinc finger protein 713	5.57	6.7	2.18	0.0187
TC1900008143.hg.1	AXL	AXL receptor tyrosine kinase	12.14	13.25	2.16	0.0138
TC1200007693.hg.1	IGFBP6	insulin like growth factor binding protein 6	11.8	12.91	2.16	0.0219
TC0700007477.hg.1	UPP1	uridine phosphorylase 1	9.55	10.66	2.16	0.0048
TC1000009450.hg.1	KNDC1	Transcript Identified by AceView, Entrez Gene ID(s) 85442	2.99	4.1	2.16	0.0096
TC1100006475.hg.1	RASSF7	Ras association (RalGDS/AF-6) domain family (N-terminal) member 7	8.6	9.71	2.15	0.0465
TC1200007859.hg.1	NAB2	NGFI-A binding protein 2 (EGR1 binding protein 2)	7.92	9.03	2.15	0.0253
TC1200009759.hg.1	CDCA3	cell division cycle associated 3	5.94	7.05	2.15	0.0092
TC0100018513.hg.1	C1orf204	chromosome 1 open reading frame 204	3.61	4.72	2.15	0.0163
TC1200008929.hg.1	CFAP73	cilia and flagella associated protein 73	3.1	4.2	2.15	0.0209
TC0200008253.hg.1	SH2D6	SH2 domain containing 6	3.18	4.28	2.14	0.0299
TC0800008943.hg.1	PHF20L1	Transcript Identified by AceView, Entrez Gene ID(s) 51105	4.21	5.3	2.13	0.0314
TC1000011127.hg.1	KCNMA1; swamu	Jeck2013 ALT_ACCEPTOR, ALT_DONOR, coding, INTERNAL, intronic best transcript NM_001014797; Transcript Identified by AceView	3.13	4.22	2.12	0.021
TC0800009891.hg.1	STC1	stanniocalcin 1	12.69	13.76	2.11	0.041
TC1200012853.hg.1	NOS1	nitric oxide synthase 1 (neuronal)	3.01	4.09	2.11	0.0364
TC1000007510.hg.1	AGAP9; CTGLF11P	Salzman2013 ANNOTATED, CDS, coding, INTERNAL, OVCODE, OVEXON best transcript NM_001190810; centaurin, gamma-like family, member 11 pseudogene [Source:HGNC Symbol;Acc:HGNC:23660]	7.89	8.96	2.1	0.0278
TC1000011516.hg.1	BLNK	Memczak2013 ALT_ACCEPTOR, ALT_DONOR, coding, INTERNAL, intronic best transcript NM_013314	4.6	5.68	2.1	0.0386
TC0900008314.hg.1	FSD1L	fibronectin type III and SPRY domain containing 1-like	4.17	5.24	2.1	0.0106
TC0300009035.hg.1	TRPC1	transient receptor potential cation channel, subfamily C, member 1	6.55	7.61	2.09	0.0211
TC0200009687.hg.1	ARL6IP6	ADP-ribosylation factor like GTPase 6 interacting protein 6	8.98	10.04	2.08	0.0055
TC2100008496.hg.1	SLC5A3; MRPS6	solute carrier family 5 (sodium/myo-inositol cotransporter), member 3; mitochondrial ribosomal protein S6	8.77	9.82	2.08	0.0074
TC1700007974.hg.1	NAGS	N-acetylglutamate synthase	7.65	8.71	2.08	0.0185
TSUnmapped00000122.hg.1	CCDC84	coiled-coil domain containing 84	4.64	5.69	2.08	0.0084
TC1100012100.hg.1	TRPC6	transient receptor potential cation channel, subfamily C, member 6	4.1	5.15	2.08	0.0368
TC1900008925.hg.1	U2AF2	Memczak2013 ALT_ACCEPTOR, ALT_DONOR, coding, INTERNAL, intronic best transcript NM_001012478	3.41	4.47	2.08	0.0306
TC1400009186.hg.1	ERO1A	endoplasmic reticulum oxidoreductase alpha	16.19	17.23	2.07	0.0072
TC0600010707.hg.1	NRN1	neuritin 1	7.06	8.11	2.07	0.0214
TC1600011364.hg.1	NPIPB5	nuclear pore complex interacting protein family, member B5	11.3	12.34	2.06	0.0296
TC1700012248.hg.1	ERBB2	Salzman2013 ANNOTATED, coding, OVEXON, UTR5 best transcript NM_001005862	5.48	6.52	2.06	0.0155
TC1600011350.hg.1	PMM2	phosphomannomutase 2	10.15	11.19	2.05	0.019
TC0100013928.hg.1	HYI	hydroxypyruvate isomerase (putative)	8.19	9.21	2.04	0.026
TC0700012512.hg.1	LRRC4	leucine rich repeat containing 4	6.11	7.14	2.04	0.0062
TC0500013166.hg.1	ZNF131	zinc finger protein 131	5.24	6.28	2.04	0.0364
TC0500013144.hg.1	CEP72	centrosomal protein 72kDa	4.9	5.93	2.04	0.026
TC1200012238.hg.1	ZCCHC8	zinc finger, CCHC domain containing 8	10.45	11.47	2.03	0.0214
TC0100008618.hg.1	AK4	adenylate kinase 4	9.7	10.72	2.03	0.0149
TC1800007186.hg.1	SETBP1	SET binding protein 1	9.16	10.18	2.03	0.0429
TC1900010864.hg.1	KCNN4	potassium channel, calcium activated intermediate/small conductance subfamily N alpha, member 4	8.54	9.56	2.03	0.0254
TC1000010509.hg.1	AGAP4	ArfGAP with GTPase domain, ankyrin repeat and PH domain 4	8.11	9.13	2.03	0.0138
TSUnmapped00000050.hg.1	MLXIP	MLX interacting protein	7.19	8.22	2.03	0.0239
TC1000007462.hg.1	ZNF22	zinc finger protein 22	5.56	6.58	2.03	0.0391
TC1900008561.hg.1	AKT1S1	Memczak2013 ANTISENSE, coding, INTERNAL, intronic best transcript NM_001098633	3.88	4.9	2.03	0.0076
TC0X00006477.hg.1	CD99	CD99 molecule	13.5	14.52	2.02	0.0099
TC2000008218.hg.1	C20orf194	chromosome 20 open reading frame 194	10.46	11.47	2.02	0.0168
TC1600008932.hg.1	LUC7L	LUC7-like	6.95	7.96	2.02	0.0188
TC0X00007302.hg.1	FAM156B; FAM156A	family with sequence similarity 156, member B; family with sequence similarity 156, member A	6.2	7.21	2.02	0.0432
TC0600013033.hg.1	TBC1D32	TBC1 domain family, member 32	4.51	5.52	2.02	0.0054
TC1900012053.hg.1	ZSCAN5A	zinc finger and SCAN domain containing 5A	3.83	4.84	2.02	0.0041
TC0600007588.hg.1	MCCD1	mitochondrial coiled-coil domain 1	2.58	3.6	2.02	0.0118
TC0400008345.hg.1	SGMS2	sphingomyelin synthase 2	9.5	10.51	2.01	0.0207
TC1100010846.hg.1	OR8K5	olfactory receptor, family 8, subfamily K, member 5	2.37	3.37	2.01	0.0229
TC0400012826.hg.1	HERC3	HECT and RLD domain containing E3 ubiquitin protein ligase 3	10.12	11.12	2	0.0129
