# Supplementary material for: S100A alarmins and thymic stromal lymphopoietin (TSLP) regulation in severe asthma following bronchial thermoplasty
Source: Respir Res. 2023 Nov 23;24:294. doi: 10.1186/s12931-023-02604-1 (PMC10668474; doi:10.1186/s12931-023-02604-1)
Supplement: Supplementary file 3 — Additional file 3: Table S4. Canonical pathways of genes modulated by BT. [file 12931_2023_2604_MOESM3_ESM.xlsx]

## Sheet: Table S4
Ingenuity Canonical Pathways	-log(p-value)	Ratio	Genes
p38 MAPK Signaling	3.13	0.0667	IL1B,IL1R2,IL36G,IRAK4,MKNK2,RPS6KA1,RPS6KA2,STAT1
Role of IL-17A in Psoriasis	2.88	0.214	S100A7,S100A8,S100A9
Role of PKR in Interferon Induction and Antiviral Response	2.78	0.0588	CASP1,IFIH1,IFNGR1,IL1B,NLRP1,NLRP2,STAT1,TLR3
Interferon Signaling	2.59	0.111	IFIT3,IFNGR1,OAS1,STAT1
Wound Healing Signaling Pathway	2.56	0.0437	COL4A2,IFNGR1,IL1B,IL1R2,IL36G,PGF,STAT1,TGFBR3,TNFSF10,VEGFC,VIM
IL-17 Signaling	2.46	0.0481	CCL22,DEFB1,DEFB103A/DEFB103B,IL1B,IL36G,MMP13,PGF,TNFSF10,VEGFC
Inflammasome pathway	2.41	0.15	CASP1,IL1B,NLRP1
Role of IL-17F in Allergic Inflammatory Airway Diseases	2.16	0.0851	IL1B,MMP13,RPS6KA1,RPS6KA2
iNOS Signaling	2.16	0.0851	CD14,IFNGR1,IRAK4,STAT1
Toll-like Receptor Signaling	2.07	0.0641	CD14,IL1B,IL36G,IRAK4,TLR3
Production of Nitric Oxide and Reactive Oxygen Species in Macrophages	1.9	0.0419	APOE,IFNGR1,NCF1,NCF2,RHOQ,RHOV,S100A8,STAT1
IL-13 Signaling Pathway	1.4	0.0431	ALOX15B,CD36,DEFB1,DEFB103A/DEFB103B,STAT1
IL-8 Signaling	1.26	0.0333	IRAK4,NCF1,NCF2,PGF,RHOQ,RHOV,VEGFC
mTOR Signaling	1.23	0.0327	ARHGAP8/PRR5-ARHGAP8,PGF,RHOQ,RHOV,RPS6KA1,RPS6KA2,VEGFC
IL-6 Signaling	0.818	0.0312	CD14,IL1B,IL1R2,IL36G
STAT3 Pathway	0.759	0.0296	FGFR1,IL1B,IL1R2,TGFBR3
IL-12 Signaling and Production in Macrophages	0.752	0.0294	APOE,IFNGR1,S100A8,STAT1
